# Supplementary material for: First record of the antlion Solterliber Navás, 1912 in Italy (Neuroptera, Myrmeleontidae)
Source: Biodivers Data J. 2024 Sep 24;12:e132510. doi: 10.3897/BDJ.12.e132510 (PMC11445606; doi:10.3897/BDJ.12.e132510)
Supplement: XML Treatment for Solter liber [file BDJ.12.e132510-treatment1.xml]

<!DOCTYPE tp:taxon-treatment
  PUBLIC "-//TaxonX//DTD Taxonomic Treatment Publishing DTD v0 20100105//EN" "tax-treatment-NSO.dtd">
<tp:taxon-treatment xmlns:tp="http://www.plazi.org/taxpub"><tp:treatment-meta><mixed-citation publication-type="journal"><person-group><name><surname>Badano</surname><given-names>Davide</given-names></name><name><surname>Funari</surname><given-names>Rebecca</given-names></name><name><surname>Di Giovanni</surname><given-names>Filippo</given-names></name></person-group><article-title>First record of the antlion <italic><tp:taxon-name><tp:taxon-name-part taxon-name-part-type="genus" reg="Solter">Solter</tp:taxon-name-part><tp:taxon-name-part taxon-name-part-type="species" reg="liber">liber</tp:taxon-name-part></tp:taxon-name></italic> Navás, 1912 in Italy (<tp:taxon-name><tp:taxon-name-part taxon-name-part-type="order">Neuroptera</tp:taxon-name-part></tp:taxon-name>, <tp:taxon-name><tp:taxon-name-part taxon-name-part-type="family">Myrmeleontidae</tp:taxon-name-part></tp:taxon-name>)</article-title><source>Biodivers Data J</source><day>24</day><month>09</month><year>2024</year><volume>12</volume><pub-id pub-id-type="doi">10.3897/BDJ.12.e132510</pub-id></mixed-citation></tp:treatment-meta><tp:nomenclature><tp:taxon-name>
            <object-id xmlns:xlink="http://www.w3.org/1999/xlink" content-type="arpha" xlink:type="simple">D6177B02-8CD4-5707-AF04-0BB5BD1480E0</object-id>
            <tp:taxon-name-part taxon-name-part-type="genus">Solter</tp:taxon-name-part>
            <tp:taxon-name-part taxon-name-part-type="species">liber</tp:taxon-name-part>
            <object-id xmlns:xlink="http://www.w3.org/1999/xlink" xlink:type="simple" object-id-type="GenBank">PQ045664</object-id>
          </tp:taxon-name><tp:taxon-authority>Navás, 1912</tp:taxon-authority></tp:nomenclature><tp:treatment-sec sec-type="materials"><title>Materials</title><list list-type="alpha-lower" list-content="occurrences"><list-item><p><bold>Type status:</bold> <named-content xmlns:xlink="http://www.w3.org/1999/xlink" content-type="dwc:typeStatus" xlink:type="simple">Other material</named-content>. <bold>Occurrence:</bold> recordedBy: <named-content xmlns:xlink="http://www.w3.org/1999/xlink" content-type="dwc:recordedBy" xlink:type="simple">Filippo Di Giovanni</named-content>; individualCount: <named-content xmlns:xlink="http://www.w3.org/1999/xlink" content-type="dwc:individualCount" xlink:type="simple">1</named-content>; sex: <named-content xmlns:xlink="http://www.w3.org/1999/xlink" content-type="dwc:sex" xlink:type="simple">male</named-content>; lifeStage: <named-content xmlns:xlink="http://www.w3.org/1999/xlink" content-type="dwc:lifeStage" xlink:type="simple">adult</named-content>; occurrenceID: <named-content xmlns:xlink="http://www.w3.org/1999/xlink" content-type="dwc:occurrenceID" xlink:type="simple">7F2F4D28-D50D-5F07-9D0E-E77D35AD77EF</named-content>; <bold>Taxon:</bold> scientificName: <named-content xmlns:xlink="http://www.w3.org/1999/xlink" content-type="dwc:scientificName" xlink:type="simple"><tp:taxon-name><tp:taxon-name-part taxon-name-part-type="genus" reg="Solter">Solter</tp:taxon-name-part><tp:taxon-name-part taxon-name-part-type="species" reg="liber">liber</tp:taxon-name-part></tp:taxon-name></named-content>; kingdom: <named-content xmlns:xlink="http://www.w3.org/1999/xlink" content-type="dwc:kingdom" xlink:type="simple"><tp:taxon-name><tp:taxon-name-part taxon-name-part-type="kingdom">Animalia</tp:taxon-name-part></tp:taxon-name></named-content>; phylum: <named-content xmlns:xlink="http://www.w3.org/1999/xlink" content-type="dwc:phylum" xlink:type="simple"><tp:taxon-name><tp:taxon-name-part taxon-name-part-type="phylum">Arthropoda</tp:taxon-name-part></tp:taxon-name></named-content>; class: <named-content xmlns:xlink="http://www.w3.org/1999/xlink" content-type="dwc:class" xlink:type="simple"><tp:taxon-name><tp:taxon-name-part taxon-name-part-type="class">Insecta</tp:taxon-name-part></tp:taxon-name></named-content>; order: <named-content xmlns:xlink="http://www.w3.org/1999/xlink" content-type="dwc:order" xlink:type="simple"><tp:taxon-name><tp:taxon-name-part taxon-name-part-type="order">Neuroptera</tp:taxon-name-part></tp:taxon-name></named-content>; family: <named-content xmlns:xlink="http://www.w3.org/1999/xlink" content-type="dwc:family" xlink:type="simple"><tp:taxon-name><tp:taxon-name-part taxon-name-part-type="family">Myrmeleontidae</tp:taxon-name-part></tp:taxon-name></named-content>; genus: <named-content xmlns:xlink="http://www.w3.org/1999/xlink" content-type="dwc:genus" xlink:type="simple"><tp:taxon-name><tp:taxon-name-part taxon-name-part-type="genus">Solter</tp:taxon-name-part></tp:taxon-name></named-content>; specificEpithet: <named-content xmlns:xlink="http://www.w3.org/1999/xlink" content-type="dwc:specificEpithet" xlink:type="simple"><tp:taxon-name><tp:taxon-name-part taxon-name-part-type="genus" reg="Solter"/><tp:taxon-name-part taxon-name-part-type="species" reg="liber">liber</tp:taxon-name-part></tp:taxon-name></named-content>; scientificNameAuthorship: <named-content xmlns:xlink="http://www.w3.org/1999/xlink" content-type="dwc:scientificNameAuthorship" xlink:type="simple">Navás, 1912</named-content>; <bold>Location:</bold> country: <named-content xmlns:xlink="http://www.w3.org/1999/xlink" content-type="dwc:country" xlink:type="simple">Italy</named-content>; countryCode: <named-content xmlns:xlink="http://www.w3.org/1999/xlink" content-type="dwc:countryCode" xlink:type="simple">IT</named-content>; stateProvince: <named-content xmlns:xlink="http://www.w3.org/1999/xlink" content-type="dwc:stateProvince" xlink:type="simple">Sicily</named-content>; county: <named-content xmlns:xlink="http://www.w3.org/1999/xlink" content-type="dwc:county" xlink:type="simple">Trapani</named-content>; municipality: <named-content xmlns:xlink="http://www.w3.org/1999/xlink" content-type="dwc:municipality" xlink:type="simple">Pantelleria</named-content>; locality: <named-content xmlns:xlink="http://www.w3.org/1999/xlink" content-type="dwc:locality" xlink:type="simple">Contrada Khaddiuggia</named-content>; verbatimElevation: <named-content xmlns:xlink="http://www.w3.org/1999/xlink" content-type="dwc:verbatimElevation" xlink:type="simple">115 m</named-content>; verbatimCoordinates: <named-content xmlns:xlink="http://www.w3.org/1999/xlink" content-type="dwc:verbatimCoordinates" xlink:type="simple">36.8228389 11.9759722</named-content>; decimalLatitude: <named-content xmlns:xlink="http://www.w3.org/1999/xlink" content-type="dwc:decimalLatitude" xlink:type="simple">36.8228389</named-content>; decimalLongitude: <named-content xmlns:xlink="http://www.w3.org/1999/xlink" content-type="dwc:decimalLongitude" xlink:type="simple">11.9759722</named-content>; geodeticDatum: <named-content xmlns:xlink="http://www.w3.org/1999/xlink" content-type="dwc:geodeticDatum" xlink:type="simple">WGS84</named-content>; <bold>Identification:</bold> identifiedBy: <named-content xmlns:xlink="http://www.w3.org/1999/xlink" content-type="dwc:identifiedBy" xlink:type="simple">Davide Badano</named-content>; dateIdentified: <named-content xmlns:xlink="http://www.w3.org/1999/xlink" content-type="dwc:dateIdentified" xlink:type="simple">2022</named-content>; <bold>Event:</bold> samplingProtocol: <named-content xmlns:xlink="http://www.w3.org/1999/xlink" content-type="dwc:samplingProtocol" xlink:type="simple">light</named-content>; eventDate: <named-content xmlns:xlink="http://www.w3.org/1999/xlink" content-type="dwc:eventDate" xlink:type="simple">13-08-2022</named-content>; <bold>Record Level:</bold> collectionID: <named-content xmlns:xlink="http://www.w3.org/1999/xlink" content-type="dwc:collectionID" xlink:type="simple">DBC</named-content></p></list-item><list-item><p><bold>Type status:</bold> <named-content xmlns:xlink="http://www.w3.org/1999/xlink" content-type="dwc:typeStatus" xlink:type="simple">Other material</named-content>. <bold>Occurrence:</bold> recordedBy: <named-content xmlns:xlink="http://www.w3.org/1999/xlink" content-type="dwc:recordedBy" xlink:type="simple">Filippo Di Giovanni</named-content>; individualCount: <named-content xmlns:xlink="http://www.w3.org/1999/xlink" content-type="dwc:individualCount" xlink:type="simple">1</named-content>; sex: <named-content xmlns:xlink="http://www.w3.org/1999/xlink" content-type="dwc:sex" xlink:type="simple">female</named-content>; lifeStage: <named-content xmlns:xlink="http://www.w3.org/1999/xlink" content-type="dwc:lifeStage" xlink:type="simple">adult</named-content>; occurrenceID: <named-content xmlns:xlink="http://www.w3.org/1999/xlink" content-type="dwc:occurrenceID" xlink:type="simple">BF3C89B3-F6C5-5E0F-8B10-B4D4F8DE155D</named-content>; <bold>Taxon:</bold> scientificName: <named-content xmlns:xlink="http://www.w3.org/1999/xlink" content-type="dwc:scientificName" xlink:type="simple"><tp:taxon-name><tp:taxon-name-part taxon-name-part-type="genus" reg="Solter">Solter</tp:taxon-name-part><tp:taxon-name-part taxon-name-part-type="species" reg="liber">liber</tp:taxon-name-part></tp:taxon-name></named-content>; kingdom: <named-content xmlns:xlink="http://www.w3.org/1999/xlink" content-type="dwc:kingdom" xlink:type="simple"><tp:taxon-name><tp:taxon-name-part taxon-name-part-type="kingdom">Animalia</tp:taxon-name-part></tp:taxon-name></named-content>; phylum: <named-content xmlns:xlink="http://www.w3.org/1999/xlink" content-type="dwc:phylum" xlink:type="simple"><tp:taxon-name><tp:taxon-name-part taxon-name-part-type="phylum">Arthropoda</tp:taxon-name-part></tp:taxon-name></named-content>; class: <named-content xmlns:xlink="http://www.w3.org/1999/xlink" content-type="dwc:class" xlink:type="simple"><tp:taxon-name><tp:taxon-name-part taxon-name-part-type="class">Insecta</tp:taxon-name-part></tp:taxon-name></named-content>; order: <named-content xmlns:xlink="http://www.w3.org/1999/xlink" content-type="dwc:order" xlink:type="simple"><tp:taxon-name><tp:taxon-name-part taxon-name-part-type="order">Neuroptera</tp:taxon-name-part></tp:taxon-name></named-content>; family: <named-content xmlns:xlink="http://www.w3.org/1999/xlink" content-type="dwc:family" xlink:type="simple"><tp:taxon-name><tp:taxon-name-part taxon-name-part-type="family">Myrmeleontidae</tp:taxon-name-part></tp:taxon-name></named-content>; genus: <named-content xmlns:xlink="http://www.w3.org/1999/xlink" content-type="dwc:genus" xlink:type="simple"><tp:taxon-name><tp:taxon-name-part taxon-name-part-type="genus">Solter</tp:taxon-name-part></tp:taxon-name></named-content>; specificEpithet: <named-content xmlns:xlink="http://www.w3.org/1999/xlink" content-type="dwc:specificEpithet" xlink:type="simple"><tp:taxon-name><tp:taxon-name-part taxon-name-part-type="genus" reg="Solter"/><tp:taxon-name-part taxon-name-part-type="species" reg="liber">liber</tp:taxon-name-part></tp:taxon-name></named-content>; scientificNameAuthorship: <named-content xmlns:xlink="http://www.w3.org/1999/xlink" content-type="dwc:scientificNameAuthorship" xlink:type="simple">Navás, 1912</named-content>; <bold>Location:</bold> country: <named-content xmlns:xlink="http://www.w3.org/1999/xlink" content-type="dwc:country" xlink:type="simple">Italy</named-content>; countryCode: <named-content xmlns:xlink="http://www.w3.org/1999/xlink" content-type="dwc:countryCode" xlink:type="simple">IT</named-content>; stateProvince: <named-content xmlns:xlink="http://www.w3.org/1999/xlink" content-type="dwc:stateProvince" xlink:type="simple">Sicily</named-content>; county: <named-content xmlns:xlink="http://www.w3.org/1999/xlink" content-type="dwc:county" xlink:type="simple">Trapani</named-content>; municipality: <named-content xmlns:xlink="http://www.w3.org/1999/xlink" content-type="dwc:municipality" xlink:type="simple">Pantelleria</named-content>; locality: <named-content xmlns:xlink="http://www.w3.org/1999/xlink" content-type="dwc:locality" xlink:type="simple">Contrada Khaddiuggia</named-content>; verbatimElevation: <named-content xmlns:xlink="http://www.w3.org/1999/xlink" content-type="dwc:verbatimElevation" xlink:type="simple">115 m</named-content>; decimalLatitude: <named-content xmlns:xlink="http://www.w3.org/1999/xlink" content-type="dwc:decimalLatitude" xlink:type="simple">36.8228389</named-content>; decimalLongitude: <named-content xmlns:xlink="http://www.w3.org/1999/xlink" content-type="dwc:decimalLongitude" xlink:type="simple">11.9759722</named-content>; geodeticDatum: <named-content xmlns:xlink="http://www.w3.org/1999/xlink" content-type="dwc:geodeticDatum" xlink:type="simple">WGS84</named-content>; <bold>Identification:</bold> identifiedBy: <named-content xmlns:xlink="http://www.w3.org/1999/xlink" content-type="dwc:identifiedBy" xlink:type="simple">Davide Badano</named-content>; dateIdentified: <named-content xmlns:xlink="http://www.w3.org/1999/xlink" content-type="dwc:dateIdentified" xlink:type="simple">2023</named-content>; <bold>Event:</bold> samplingProtocol: <named-content xmlns:xlink="http://www.w3.org/1999/xlink" content-type="dwc:samplingProtocol" xlink:type="simple">light</named-content>; eventDate: <named-content xmlns:xlink="http://www.w3.org/1999/xlink" content-type="dwc:eventDate" xlink:type="simple">22-08-2023</named-content>; <bold>Record Level:</bold> collectionID: <named-content xmlns:xlink="http://www.w3.org/1999/xlink" content-type="dwc:collectionID" xlink:type="simple">DBC</named-content></p></list-item></list></tp:treatment-sec><tp:treatment-sec sec-type="Distribution"><title>Distribution</title><p><italic><tp:taxon-name><tp:taxon-name-part taxon-name-part-type="genus" reg="Solter">Solter</tp:taxon-name-part><tp:taxon-name-part taxon-name-part-type="species" reg="liber">liber</tp:taxon-name-part></tp:taxon-name></italic> is definitely known from the Iberian Peninsula (Portugal, Spain) and northern Africa (Morocco) (Fig. <xref ref-type="fig" rid="F11909901">1</xref>) (<xref ref-type="bibr" rid="B11839518">Michel 2014</xref>, <xref ref-type="bibr" rid="B11839807">Monserrat and Acevedo 2014</xref>, <xref ref-type="bibr" rid="B11897484">Ábrahám 2017</xref>). Older records from Algeria (<xref ref-type="bibr" rid="B11906748">Navás 1918</xref>, <xref ref-type="bibr" rid="B11909659">Navás 1919</xref>, <xref ref-type="bibr" rid="B11909668">Navás 1928</xref>), Egypt (<xref ref-type="bibr" rid="B11907140">Navás 1926</xref>), Libyia (<xref ref-type="bibr" rid="B11907085">Navás 1929</xref>, <xref ref-type="bibr" rid="B11907094">Esben-Petersen 1936</xref>) and Tunisia (<xref ref-type="bibr" rid="B11907036">Navás 1930</xref>), predating the genus revision by <xref ref-type="bibr" rid="B11839518">Michel (2014)</xref>, as well as those from the Middle East (Israel, Turkey) (<xref ref-type="bibr" rid="B11909903">Simon 1979</xref>, <xref ref-type="bibr" rid="B11909677">Ari and Kiyak 2000</xref>), need to be revised. This species is widespread in the arid habitats of the Iberian Peninsula, although it remains rare (<xref ref-type="bibr" rid="B11839807">Monserrat and Acevedo 2014</xref>).</p></tp:treatment-sec><tp:treatment-sec sec-type="Biology"><title>Biology</title><p><italic><tp:taxon-name><tp:taxon-name-part taxon-name-part-type="genus" reg="Solter">Solter</tp:taxon-name-part><tp:taxon-name-part taxon-name-part-type="species" reg="liber">liber</tp:taxon-name-part></tp:taxon-name></italic> inhabits dry Mediterranean habitats and desert-like environments. This antlion is usually found in rocky habitats with scattered vegetation covering (<xref ref-type="bibr" rid="B11839807">Monserrat and Acevedo 2014</xref>). The adults are characterised by a brown, strongly patterned colouration characteristic of antlions commonly resting on rock surfaces (Fig. <xref ref-type="fig" rid="F11839794">2</xref>). The larvae, like other congeners, are found under overhangs in rocky outcrops where they remain motionless, buried under a thin layer of sand, acting as ambush hunters (<xref ref-type="bibr" rid="B11839735">Badano et al. 2014</xref>).</p></tp:treatment-sec><tp:treatment-sec sec-type="Notes"><title>Notes</title><p>The present findings are the first records of genus <italic><tp:taxon-name><tp:taxon-name-part taxon-name-part-type="genus" reg="Solter">Solter</tp:taxon-name-part></tp:taxon-name></italic> in Italy, representing a significant addition to the lacewing fauna of Pantelleria.</p></tp:treatment-sec><tp:treatment-sec><!--Section generated to contain objects referenced in tp:taxon-treatment.--><fig id="F11909901" position="float" orientation="portrait"><object-id xmlns:xlink="http://www.w3.org/1999/xlink" content-type="arpha" xlink:type="simple">E59BEC73-3E82-59E7-A107-A1A75D613FC6</object-id><object-id xmlns:xlink="http://www.w3.org/1999/xlink" content-type="doi" xlink:type="simple">10.3897/BDJ.12.e132510.figure1</object-id><label>Figure 1.</label><caption><p>Distribution of <italic><tp:taxon-name><tp:taxon-name-part taxon-name-part-type="genus" reg="Solter">Solter</tp:taxon-name-part><tp:taxon-name-part taxon-name-part-type="species" reg="liber">liber</tp:taxon-name-part></tp:taxon-name></italic> Navás, 1912, based on available georeferenced records, highlighting the new record from Pantelleria.</p></caption><graphic xmlns:xlink="http://www.w3.org/1999/xlink" xlink:href="bdj-12-e132510-g001.jpeg" position="float" id="oo_1106911.jpeg" orientation="portrait" xlink:type="simple"><uri content-type="original_file" xlink:type="simple">https://binary.pensoft.net/fig/1106911</uri></graphic></fig><fig id="F11839794" position="float" orientation="portrait"><object-id xmlns:xlink="http://www.w3.org/1999/xlink" content-type="arpha" xlink:type="simple">409DD65F-8165-53A4-A8F5-A5A28673D440</object-id><object-id xmlns:xlink="http://www.w3.org/1999/xlink" content-type="doi" xlink:type="simple">10.3897/BDJ.12.e132510.figure2</object-id><label>Figure 2.</label><caption><p><italic><tp:taxon-name><tp:taxon-name-part taxon-name-part-type="genus" reg="Solter">Solter</tp:taxon-name-part><tp:taxon-name-part taxon-name-part-type="species" reg="liber">liber</tp:taxon-name-part></tp:taxon-name></italic> Navás, 1912, male specimen collected in Pantelleria, Contrada Khaddiuggia, in 2022: <bold>A</bold> habitus; <bold>B</bold> live specimen at light; <bold>C</bold> detail of head and pronotum.</p></caption><graphic xmlns:xlink="http://www.w3.org/1999/xlink" xlink:href="bdj-12-e132510-g002.jpg" position="float" id="oo_1094012.jpg" orientation="portrait" xlink:type="simple"><uri content-type="original_file" xlink:type="simple">https://binary.pensoft.net/fig/1094012</uri></graphic></fig></tp:treatment-sec><ref-list><ref id="B11839518"><element-citation xmlns:xlink="http://www.w3.org/1999/xlink" publication-type="article" xlink:type="simple"><person-group person-group-type="author"><name name-style="western"><surname>Michel</surname><given-names>Bruno</given-names></name></person-group><year>2014</year><article-title>A revision of the genus <italic><tp:taxon-name><tp:taxon-name-part taxon-name-part-type="genus" reg="Solter">Solter</tp:taxon-name-part></tp:taxon-name></italic> Navás, 1912 for Maghreb and West Africa with descriptions of five new species (<tp:taxon-name><tp:taxon-name-part taxon-name-part-type="order">Neuroptera</tp:taxon-name-part></tp:taxon-name>, <tp:taxon-name><tp:taxon-name-part taxon-name-part-type="family">Myrmeleontidae</tp:taxon-name-part></tp:taxon-name>)</article-title><source>Zootaxa</source><volume>3887</volume><issue>5</issue><pub-id pub-id-type="doi">10.11646/zootaxa.3887.5.2</pub-id></element-citation></ref><ref id="B11839807"><element-citation xmlns:xlink="http://www.w3.org/1999/xlink" publication-type="article" xlink:type="simple"><person-group person-group-type="author"><name name-style="western"><surname>Monserrat</surname><given-names>Victor J.</given-names></name><name name-style="western"><surname>Acevedo</surname><given-names>Fernando</given-names></name></person-group><year>2014</year><article-title>Los mirmeleónidos (hormigas-león) de la Península Ibérica e Islas Baleares (<tp:taxon-name><tp:taxon-name-part taxon-name-part-type="class">Insecta</tp:taxon-name-part></tp:taxon-name>, <tp:taxon-name><tp:taxon-name-part taxon-name-part-type="superorder">Neuropterida</tp:taxon-name-part></tp:taxon-name>, <tp:taxon-name><tp:taxon-name-part taxon-name-part-type="order">Neuroptera</tp:taxon-name-part></tp:taxon-name>, <tp:taxon-name><tp:taxon-name-part taxon-name-part-type="family">Myrmeleontidae</tp:taxon-name-part></tp:taxon-name>)</article-title><source>Graellsia</source><volume>69</volume><issue>2</issue><fpage>283</fpage><lpage>321</lpage><pub-id pub-id-type="doi">10.3989/graellsia.2013.v69.098</pub-id></element-citation></ref><ref id="B11897484"><element-citation xmlns:xlink="http://www.w3.org/1999/xlink" publication-type="article" xlink:type="simple"><person-group person-group-type="author"><name name-style="western"><surname>Ábrahám</surname><given-names>Levente</given-names></name></person-group><year>2017</year><article-title>New data to the Moroccan <tp:taxon-name><tp:taxon-name-part taxon-name-part-type="suborder">Myrmeleontiformia</tp:taxon-name-part></tp:taxon-name> (<tp:taxon-name><tp:taxon-name-part taxon-name-part-type="family">Nemopteridae</tp:taxon-name-part></tp:taxon-name>, <tp:taxon-name><tp:taxon-name-part taxon-name-part-type="family">Myrmeleontidae</tp:taxon-name-part></tp:taxon-name>, <tp:taxon-name><tp:taxon-name-part taxon-name-part-type="family">Ascalaphidae</tp:taxon-name-part></tp:taxon-name>) fauna</article-title><source>Natura Somogyiensis</source><volume>30</volume><fpage>75</fpage><lpage>138</lpage><pub-id pub-id-type="doi">10.24394/natsom.2017.30.75</pub-id></element-citation></ref><ref id="B11906748"><element-citation xmlns:xlink="http://www.w3.org/1999/xlink" publication-type="article" xlink:type="simple"><person-group person-group-type="author"><name name-style="western"><surname>Navás</surname><given-names>Longinos</given-names></name></person-group><year>1918</year><article-title>Quelques Névroptères d'Algérie</article-title><source>
            <tp:taxon-name><tp:taxon-name-part taxon-name-part-type="class">Insecta</tp:taxon-name-part></tp:taxon-name>
          </source><volume>8</volume><fpage>167</fpage><lpage>176</lpage></element-citation></ref><ref id="B11909659"><element-citation xmlns:xlink="http://www.w3.org/1999/xlink" publication-type="article" xlink:type="simple"><person-group person-group-type="author"><name name-style="western"><surname>Navás</surname><given-names>L</given-names></name></person-group><year>1919</year><article-title>Comunicaciones entomológicas. 3. Insectos exóticos</article-title><source>Revista de la Real Academia de Ciencias Exactas Fisico-Quimicas y Naturales de Zaragoza</source><volume>4</volume><fpage>287</fpage><lpage>306</lpage></element-citation></ref><ref id="B11909668"><element-citation xmlns:xlink="http://www.w3.org/1999/xlink" publication-type="article" xlink:type="simple"><person-group person-group-type="author"><name name-style="western"><surname>Navás</surname><given-names>L</given-names></name></person-group><year>1928</year><article-title>Insectes Névroptères et voisins de Barbarie. Sixième [VI] série</article-title><source>Bulletin de la Société d'Histoire Naturelle de l'Afrique du Nord</source><volume>19</volume><fpage>183</fpage><lpage>191</lpage></element-citation></ref><ref id="B11907140"><element-citation xmlns:xlink="http://www.w3.org/1999/xlink" publication-type="article" xlink:type="simple"><person-group person-group-type="author"><name name-style="western"><surname>Navás</surname><given-names>L.</given-names></name></person-group><year>1926</year><article-title>Névroptères d'Egypte et de Palestine. 2me partie</article-title><source>Bulletin de la Société Royale Entomologique d'Egypte</source><volume>10</volume><fpage>26</fpage><lpage>62</lpage></element-citation></ref><ref id="B11907085"><element-citation xmlns:xlink="http://www.w3.org/1999/xlink" publication-type="article" xlink:type="simple"><person-group person-group-type="author"><name name-style="western"><surname>Navás</surname><given-names>L.</given-names></name></person-group><year>1929</year><article-title>Comunicaciones entomológicas. 11. Insectos de la Cirenaica</article-title><source>Revista de la Real Academia de Ciencias Exactas Fisico-Quimicas y Naturales de Zaragoza</source><volume>13</volume><fpage>13</fpage><lpage>28</lpage></element-citation></ref><ref id="B11907094"><element-citation xmlns:xlink="http://www.w3.org/1999/xlink" publication-type="article" xlink:type="simple"><person-group person-group-type="author"><name name-style="western"><surname>Esben-Petersen</surname><given-names>P.</given-names></name></person-group><year>1936</year><article-title>Missioni scientifiche del Prof. Edoardo Zavattari nel Sahara Italiano (1933-1934). <tp:taxon-name><tp:taxon-name-part taxon-name-part-type="order">Neuroptera</tp:taxon-name-part></tp:taxon-name></article-title><source>Bollettino della Società Entomologica Italiana</source><volume>68</volume><fpage>71</fpage><lpage>74</lpage></element-citation></ref><ref id="B11907036"><element-citation xmlns:xlink="http://www.w3.org/1999/xlink" publication-type="article" xlink:type="simple"><person-group person-group-type="author"><name name-style="western"><surname>Navás</surname><given-names>L.</given-names></name></person-group><year>1930</year><article-title>Insectos del Museo de París. 6.a série</article-title><source>Brotéria (Zoológica)</source><volume>26</volume><fpage>120</fpage><lpage>144</lpage></element-citation></ref><ref id="B11909903"><element-citation xmlns:xlink="http://www.w3.org/1999/xlink" publication-type="thesis" xlink:type="simple"><person-group person-group-type="author"><name name-style="western"><surname>Simon</surname><given-names>D.</given-names></name></person-group><year>1979</year><source>The Ant-lions (<tp:taxon-name><tp:taxon-name-part taxon-name-part-type="family">Myrmeleonidae</tp:taxon-name-part></tp:taxon-name>) of Israel</source><publisher-name>Tel Aviv University</publisher-name><comment content-type="language">Hebrew</comment></element-citation></ref><ref id="B11909677"><element-citation xmlns:xlink="http://www.w3.org/1999/xlink" publication-type="article" xlink:type="simple"><person-group person-group-type="author"><name name-style="western"><surname>Ari</surname><given-names>I.</given-names></name><name name-style="western"><surname>Kiyak</surname><given-names>S.</given-names></name></person-group><year>2000</year><article-title>New and additional distributional and faunistic data of Turkish <tp:taxon-name><tp:taxon-name-part taxon-name-part-type="order">Planipennia</tp:taxon-name-part></tp:taxon-name></article-title><source>Journal of the Entomological Research Society</source><volume>2</volume><fpage>9</fpage><lpage>15</lpage></element-citation></ref><ref id="B11839735"><element-citation xmlns:xlink="http://www.w3.org/1999/xlink" publication-type="article" xlink:type="simple"><person-group person-group-type="author"><name name-style="western"><surname>Badano</surname><given-names>Davide</given-names></name><name name-style="western"><surname>Acevedo</surname><given-names>Fernando</given-names></name><name name-style="western"><surname>Monserrat</surname><given-names>Victor J.</given-names></name></person-group><year>2014</year><article-title>The larvae of <italic><tp:taxon-name><tp:taxon-name-part taxon-name-part-type="genus" reg="Gepus">Gepus</tp:taxon-name-part><tp:taxon-name-part taxon-name-part-type="species" reg="invisus">invisus</tp:taxon-name-part></tp:taxon-name></italic> Navás, 1912 and <italic><tp:taxon-name><tp:taxon-name-part taxon-name-part-type="genus" reg="Solter">Solter</tp:taxon-name-part><tp:taxon-name-part taxon-name-part-type="species" reg="liber">liber</tp:taxon-name-part></tp:taxon-name></italic> Navás, 1912, a comparative description (<tp:taxon-name><tp:taxon-name-part taxon-name-part-type="order">Neuroptera</tp:taxon-name-part></tp:taxon-name>: <tp:taxon-name><tp:taxon-name-part taxon-name-part-type="family">Myrmeleontidae</tp:taxon-name-part></tp:taxon-name>)</article-title><source>Zootaxa</source><volume>3785</volume><issue>1</issue><pub-id pub-id-type="doi">10.11646/zootaxa.3785.1.7</pub-id></element-citation></ref></ref-list></tp:taxon-treatment>
